# Supplementary material for: Salmonella Typhimurium Triggers Extracellular Traps Release in Murine Macrophages
Source: Front Cell Infect Microbiol. 2021 Apr 26;11:639768. doi: 10.3389/fcimb.2021.639768 (PMC8107695; doi:10.3389/fcimb.2021.639768)
Supplement: Movie 1 — (Still image 1). Salmonella retention within MET and subsequent bacterial death. Confocal microscopy with time-lapse imaging of J774A.1 macrophages infected with Salmonella enterica serovar Typhimurium LVR01 30 minutes post infection (63X magnification, 1 frame captured every 0.57 seconds, video rendered at 25 frames/sec). In red: membrane, blue: DNA, green: Salmonella. The scale bar represents 5 µm. [file DataSheet_1.zip]

Archive with 4 entries (4 files):
- Movie 1.MOV
- Movie 2.MOV
- Movie SM1.MOV
- Movie SM2.MOV
